# Supplementary material for: Identification of Non-Volatile Compounds Generated during Storage That Impact Flavor Stability of Ready-to-Drink Coffee
Source: Molecules. 2022 Mar 25;27(7):2120. doi: 10.3390/molecules27072120 (PMC9000708; doi:10.3390/molecules27072120)
Supplement: Supplementary file 1 [file molecules-27-02120-s001.zip]

Archive with 1 entries (1 files):
- molecules-1582440-supplementary.pdf
